# Supplementary material for: Lead Exposure in Infancy and Subsequent Growth in Beninese Children
Source: Toxics. 2022 Oct 8;10(10):595. doi: 10.3390/toxics10100595 (PMC9609716; doi:10.3390/toxics10100595)
Supplement: Supplementary file 1 [file toxics-10-00595-s001.zip]

Archive with 1 entries (1 files):
- toxics-1886425-supplementary.pdf
